# Supplementary material for: Association between Use of Nutrition Labels and Risk of Chronic Kidney Disease: The Korean National Health and Nutrition Examination Survey (KNHANES) 2008–2019
Source: Nutrients. 2022 Apr 21;14(9):1731. doi: 10.3390/nu14091731 (PMC9105550; doi:10.3390/nu14091731)
Supplement: Supplementary file 1 [file nutrients-14-01731-s001.zip]

Archive with 1 entries (1 files):
- nutrients-1641100-supplementary.pdf
